# Supplementary material for: Effect of miR-223-3p and miR-328a-3p Knockdown on Allergic Airway Inflammation in Rat Precision-Cut Lung Slices
Source: Cells. 2025 Jan 12;14(2):104. doi: 10.3390/cells14020104 (PMC11763956; doi:10.3390/cells14020104)
Supplement: Supplementary file 1 [file cells-14-00104-s001.zip]

Archive with 1 entries (1 files):
- cells-3354557-supplementary.pdf
